# Supplementary material for: Barriers to, and Facilitators of, Exercising in Fitness Centres among Adults with and without Physical Disabilities: A Scoping Review
Source: Int J Environ Res Public Health. 2021 Jul 9;18(14):7341. doi: 10.3390/ijerph18147341 (PMC8304633; doi:10.3390/ijerph18147341)
Supplement: Supplementary file 1 [file ijerph-18-07341-s001.zip]

Archive with 3 entries (3 files):
- Sup1_searchstrings.pdf
- Sup2 _excelsheet.xlsx
- Sup3_102_articles.pdf
